# Supplementary material for: Dietary Polyphenols Curcumin and Resveratrol Exert Selective Anticancer Effects in Melanoma Cells
Source: Nutrients. 2026 Feb 6;18(3):548. doi: 10.3390/nu18030548 (PMC12899543; doi:10.3390/nu18030548)
Supplement: Supplementary file 1 [file nutrients-18-00548-s001.zip]

Archive with 1 entries (1 files):
- Table S1. Summary of statistical analyses for all quantitative comparisons presented in the main figures..pdf
